# Supplementary material for: Deciphering the Irregular Risk of Stroke Increased by Obesity Classes: A Stratified Mendelian Randomization Study
Source: Front Endocrinol (Lausanne). 2021 Dec 1;12:750999. doi: 10.3389/fendo.2021.750999 (PMC8671740; doi:10.3389/fendo.2021.750999)
Supplement: Supplementary file 1 [file Table_1.xlsx]

## Sheet: 1
Obesity class I (Exposure)								Stroke (Outcome)							IS (outcome)							LAS (Outcome)							CES (Outcome)							SVS (Outcome)							ICH(outcome)
SNP	effect_allele	other_allele	se	beta	pval	eaf	F	SNP	effect_allele	other_allele	se	beta	pval	eaf	SNP	effect_allele	other_allele	se	beta	pval	eaf	SNP	effect_allele.outcome	other_allele.outcome	se	beta	pval	eaf	SNP	effect_allele	other_allele	se	beta	pval	eaf	SNP	effect_allele	other_allele	se	beta	pval	eaf	SNP	effect_allele	other_allele	se	beta	pval
rs10182181	G	A	0.012	0.073	3.29997e-09	0.5	37.0069	rs10182181	G	A	0.0081	0.0008	0.9246	0.4799	rs10182181	G	A	0.0087	-0.0055	0.525801	0.4829	rs10182181	G	A	0.0207	-0.0205	0.3222	0.4749	rs10182181	G	A	0.0173	-0.0305	0.0785308	0.4707	rs10182181	G	A	0.0166	-0.0158	0.3413	0.4818	rs10182181	A	G	0.0519	0.0561	0.2797
rs10968576	G	A	0.013	0.068	3.89996e-07	0.292	27.3609	rs10968576	G	A	0.0089	0.0049	0.578801	0.2821	rs10968576	G	A	0.0095	0.0091	0.3345	0.2784	rs10968576	G	A	0.0229	0.0042	0.8549	0.2745	rs10968576	G	A	0.0193	0.0154	0.4249	0.2904	rs10968576	G	A	0.0194	0.0181	0.3504	0.2611	rs10968576	A	G	0.0552	0.072	0.1925
rs11075989	T	C	0.012	0.21	5.00035e-67	0.407	306.25	rs11075989	T	C	0.0081	0.0117	0.1515	0.3837	rs11075989	T	C	0.0086	0.0141	0.1015	0.3819	rs11075989	T	C	0.0209	0.0314	0.1336	0.3699	rs11075989	T	C	0.0174	0.0042	0.8087	0.3919	rs11075989	T	C	0.0176	0.0392	0.0261198	0.3494	rs11075989	T	C	0.052	-0.0389	0.4547
rs11847697	T	C	0.039	0.2	4.49997e-07	0.042	26.2985	rs11847697	T	C	0.018	0.02	0.2662	0.1479	rs11847697	T	C	0.0192	0.0189	0.3254	0.1624	rs11847697	T	C	0.0525	0.0131	0.8037	0.1265	rs11847697	T	C	0.0427	-0.0044	0.9172	0.1239	NA	NA	NA	NA	NA	NA	NA	rs11847697	T	C	0.1265	-0.001	0.9939
rs12444979	T	C	0.018	-0.1	6.59994e-08	0.06	30.8642	rs12444979	T	C	0.0131	0.0071	0.5894	0.1319	rs12444979	T	C	0.0142	0.0101	0.4735	0.1315	rs12444979	T	C	0.0349	0.0341	0.3277	0.1362	rs12444979	T	C	0.0282	-0.0062	0.8254	0.1339	rs12444979	T	C	0.0323	-0.0056	0.8632	0.1313	rs12444979	T	C	0.0726	-0.0534	0.4616
rs13130484	T	C	0.013	0.11	3.40017e-16	0.424	71.5976	rs13130484	T	C	0.0081	0.0112	0.1657	0.3963	rs13130484	T	C	0.0085	0.0119	0.1628	0.3937	rs13130484	T	C	0.0206	0.0342	0.0974092	0.3934	NA	NA	NA	NA	NA	NA	NA	rs13130484	T	C	0.0171	0.0486	0.00462402	0.3719	rs13130484	T	C	0.0523	-0.0004	0.9938
rs13393304	G	A	0.017	0.18	9.49948e-27	0.89	112.111	rs13393304	G	A	0.0106	0.0057	0.589599	0.8398	rs13393304	G	A	0.0116	0.0047	0.685499	0.8419	rs13393304	G	A	0.0283	0.0208	0.4625	0.8431	rs13393304	G	A	0.0238	-0.0093	0.697301	0.8339	rs13393304	G	A	0.0242	-0.013	0.5916	0.8538	rs13393304	A	G	0.0665	-0.0506	0.4465
rs1433073	G	A	0.013	0.069	1.29999e-07	0.617	28.1716	rs1433073	G	A	0.0082	0.0021	0.8013	0.5737	rs1433073	G	A	0.0086	0.0032	0.7153	0.5698	rs1433073	G	A	0.0207	-0.0083	0.686901	0.5511	rs1433073	G	A	0.0178	-0.0107	0.5469	0.5874	rs1433073	G	A	0.0171	-0.0017	0.9212	0.5222	rs1433073	A	G	0.0532	0.0071	0.8935
rs17203351	G	C	0.014	-0.072	2.19999e-07	0.275	26.449	rs17203351	G	C	0.0086	-0.0107	0.2101	0.2909	rs17203351	G	C	0.0091	-0.0108	0.2369	0.2918	rs17203351	G	C	0.0218	-0.0013	0.954	0.297	rs17203351	G	C	0.0188	-0.0161	0.3914	0.286	rs17203351	G	C	0.0177	0.0034	0.8468	0.3061	rs17203351	C	G	0.0565	-0.0471	0.405
rs180829	A	C	0.013	-0.065	6.80002e-07	0.725	25	rs180829	A	C	0.0083	-0.008	0.3334	0.6064	rs180829	A	C	0.0088	-0.0038	0.6672	0.6011	rs180829	A	C	0.0209	-0.0094	0.6549	0.5906	rs180829	A	C	0.0179	-0.0151	0.3992	0.6229	rs180829	A	C	0.0177	-0.0136	0.442	0.5533	rs180829	A	C	0.0538	-0.0055	0.9192
rs2030323	C	A	0.015	0.11	2.49977e-12	0.783	53.7778	rs2030323	C	A	0.0105	0.0151	0.1512	0.7847	rs2030323	C	A	0.0115	0.017	0.1385	0.7841	rs2030323	C	A	0.0282	0.0369	0.1907	0.7756	rs2030323	C	A	0.0224	0.0278	0.2148	0.7815	rs2030323	C	A	0.026	0.0105	0.6876	0.7762	rs2030323	A	C	0.0629	0.03	0.6337
rs2196618	G	A	0.015	0.079	9.59997e-08	0.767	27.7378	rs2196618	G	A	0.0089	0.0106	0.2363	0.7159	rs2196618	G	A	0.0095	0.003	0.753	0.7134	rs2196618	G	A	0.0231	0.0357	0.1223	0.7178	rs2196618	G	A	0.0198	0.0196	0.3217	0.7205	rs2196618	G	A	0.0189	0.0001	0.9952	0.7095	rs2196618	A	G	0.0583	-0.1274	0.02886
rs2307111	C	T	0.013	-0.069	3.29997e-08	0.425	28.1716	rs2307111	C	T	0.0083	-0.0103	0.2138	0.445	rs2307111	C	T	0.0087	-0.0084	0.3354	0.4501	rs2307111	C	T	0.021	0.0148	0.4817	0.4568	rs2307111	C	T	0.0181	-0.0192	0.2903	0.4276	rs2307111	C	T	0.0173	0.0126	0.4669	0.4836	rs2307111	T	C	0.0528	0.0703	0.1829
rs2881156	G	A	0.015	0.073	8.09991e-07	0.396	23.6844	rs2881156	G	A	0.0083	0.0087	0.2933	0.3462	rs2881156	G	A	0.0088	0.0117	0.1841	0.3462	rs2881156	G	A	0.021	0.0269	0.2009	0.3427	rs2881156	G	A	0.018	0.0323	0.0726892	0.3448	rs2881156	G	A	0.0175	0.0258	0.1403	0.3463	rs2881156	A	G	0.0537	-0.0066	0.9026
rs29939	G	A	0.013	0.072	4.20001e-08	0.667	30.6746	rs29939	G	A	0.0089	0.0064	0.4699	0.6166	rs29939	G	A	0.0093	0.0117	0.2058	0.6119	rs29939	G	A	0.0223	0.0385	0.0837799	0.5846	rs29939	G	A	0.018	0.0252	0.1603	0.6466	rs29939	G	A	0.0187	0.0009	0.9597	0.5297	rs29939	A	G	0.0556	0.1031	0.06356
rs4735692	G	A	0.013	-0.068	5e-08	0.442	27.3609	rs4735692	G	A	0.0078	0.0058	0.4591	0.4576	rs4735692	G	A	0.0083	0.0079	0.3403	0.4626	rs4735692	G	A	0.02	0.0224	0.2631	0.4658	rs4735692	G	A	0.0167	0.0283	0.089199	0.4447	rs4735692	G	A	0.0165	0.0136	0.41	0.4871	rs4735692	A	G	0.0527	0.0473	0.3701
rs4788099	G	A	0.013	0.068	5.99998e-08	0.362	27.3609	rs4788099	G	A	0.0084	-0.0008	0.9228	0.3606	rs4788099	G	A	0.0091	0.004	0.6583	0.3531	rs4788099	G	A	0.0227	-0.0036	0.8726	0.3374	rs4788099	G	A	0.0184	0.0207	0.2617	0.3699	rs4788099	G	A	0.0191	0.0138	0.4712	0.3198	rs4788099	A	G	0.0528	0.1044	0.0482
rs4929923	C	T	0.013	0.075	8e-09	0.729	33.284	rs4929923	C	T	0.0082	0.0002	0.9786	0.5813	rs4929923	C	T	0.0087	0.002	0.8169	0.5745	rs4929923	C	T	0.0211	0.0373	0.0773606	0.5532	rs4929923	C	T	0.0179	-0.0282	0.1158	0.5975	rs4929923	C	T	0.017	0.0014	0.9351	0.5251	rs4929923	T	C	0.0536	0.0602	0.2617
rs523288	T	A	0.015	0.13	1.80011e-19	0.288	75.1111	rs523288	T	A	0.0092	0.0076	0.4092	0.2491	rs523288	T	A	0.0098	0.0104	0.2899	0.2506	rs523288	T	A	0.0241	0.0106	0.6601	0.2442	rs523288	T	A	0.0208	0.0253	0.2235	0.2439	rs523288	T	A	0.0198	0.0019	0.9224	0.2451	rs523288	A	T	0.0618	0.0329	0.5944
rs527248	G	A	0.016	0.11	6.29941e-13	0.263	47.2656	rs527248	G	A	0.0099	0.0039	0.6959	0.1952	rs527248	G	A	0.0106	-0.0002	0.983	0.1953	rs527248	G	A	0.0254	-0.0013	0.9599	0.1979	rs527248	G	A	0.0219	0.0475	0.0298298	0.1925	rs527248	G	A	0.0208	-0.0461	0.02678	0.2044	rs527248	A	G	0.0661	0.0039	0.9527
rs7023913	G	A	0.015	0.075	7.29995e-07	0.271	25	rs7023913	G	A	0.0088	0.0131	0.1368	0.3472	rs7023913	G	A	0.0093	0.0115	0.2164	0.3593	rs7023913	G	A	0.0224	0.0137	0.5403	0.3661	rs7023913	G	A	0.0201	-0.0125	0.533801	0.3193	rs7023913	G	A	0.018	0.0142	0.4316	0.4145	rs7023913	A	G	0.0585	-0.1256	0.0319
rs7138803	A	G	0.013	0.084	2.60016e-11	0.442	41.7515	rs7138803	A	G	0.0082	0.0052	0.5293	0.3639	rs7138803	A	G	0.0088	0.0094	0.2828	0.3618	rs7138803	A	G	0.0212	0.0386	0.0691895	0.3635	rs7138803	A	G	0.0181	0.0469	0.00973397	0.3686	rs7138803	A	G	0.0177	0.0234	0.1846	0.3549	rs7138803	A	G	0.0527	-0.0432	0.4126
rs7141420	T	C	0.012	0.079	2.30001e-10	0.621	43.3403	rs7141420	T	C	0.0079	0.0091	0.2503	0.5042	rs7141420	T	C	0.0083	0.0112	0.1795	0.5026	rs7141420	T	C	0.02	-0.0209	0.2977	0.4903	rs7141420	T	C	0.0171	0.038	0.0264698	0.5145	rs7141420	T	C	0.0167	-0.006	0.721099	0.469	rs7141420	T	C	0.0508	0.038	0.4553
rs7164558	G	A	0.013	-0.064	5.60003e-07	0.604	24.2367	rs7164558	G	A	0.0083	0.0048	0.559899	0.552	rs7164558	G	A	0.0087	0.011	0.2099	0.5468	rs7164558	G	A	0.0209	-0.0189	0.3661	0.5388	rs7164558	G	A	0.0179	0.0219	0.2219	0.5698	rs7164558	G	A	0.0173	0.0266	0.1239	0.5044	rs7164558	A	G	0.0532	0.0291	0.5852
rs7531118	C	T	0.013	0.08	4.60002e-10	0.608	37.8698	rs7531118	C	T	0.0082	-0.0075	0.359	0.4836	rs7531118	C	T	0.0088	-0.008	0.3618	0.4762	rs7531118	C	T	0.0208	0.0036	0.8634	0.4757	rs7531118	C	T	0.0179	0.013	0.4678	0.5047	rs7531118	C	T	0.0177	-0.0421	0.0175902	0.4425	NA	NA	NA	NA	NA	NA
rs8028313	G	C	0.015	-0.1	1.69981e-11	0.22	44.4444	rs8028313	G	C	0.0092	-0.0237	0.01027	0.3064	rs8028313	G	C	0.0097	-0.027	0.00556698	0.3162	rs8028313	G	C	0.0232	-0.0193	0.4071	0.3448	rs8028313	G	C	0.0205	-0.029	0.1575	0.2782	rs8028313	G	C	0.0187	-0.0556	0.00299702	0.3965	rs8028313	C	G	0.0635	0.0352	0.5792
rs887912	C	T	0.014	-0.082	2.30001e-09	0.681	34.3061	rs887912	C	T	0.0101	-0.0208	0.0395003	0.7235	rs887912	C	T	0.0107	-0.0179	0.0932502	0.7256	rs887912	C	T	0.0274	0.0135	0.623799	0.7238	rs887912	C	T	0.0214	-0.0216	0.3134	0.7255	NA	NA	NA	NA	NA	NA	NA	rs887912	T	C	0.0566	0.0211	0.71
rs9816226	T	A	0.016	0.11	1e-11	0.851	47.2656	rs9816226	T	A	0.0111	0.0253	0.0227997	0.8158	rs9816226	T	A	0.0119	0.0335	0.00491496	0.8154	rs9816226	T	A	0.0296	0.0131	0.6575	0.8166	rs9816226	T	A	0.0238	0.0189	0.4269	0.8151	rs9816226	T	A	0.0264	0.0293	0.2676	0.8218	rs9816226	A	T	0.0658	0.0321	0.6262
rs987237	G	A	0.016	0.13	1e-16	0.098	66.0156	rs987237	G	A	0.0102	0.0172	0.0911801	0.1862	rs987237	G	A	0.0109	0.017	0.1193	0.1869	rs987237	G	A	0.0257	0.0488	0.0574698	0.1934	rs987237	G	A	0.0226	0.0087	0.7004	0.1877	rs987237	G	A	0.0215	-0.0116	0.590101	0.1927	rs987237	A	G	0.0671	-0.1367	0.04161
