# Supplementary material for: Deciphering the Irregular Risk of Stroke Increased by Obesity Classes: A Stratified Mendelian Randomization Study
Source: Front Endocrinol (Lausanne). 2021 Dec 1;12:750999. doi: 10.3389/fendo.2021.750999 (PMC8671740; doi:10.3389/fendo.2021.750999)
Supplement: Supplementary file 2 [file Table_2.xlsx]

## Sheet: Sheet1
Obesity class II (Exposure)									Stroke (Outcome)							IS (Outcome)							LAS (Outcome)							CES (Outcome)							SVS (Outcome)							ICH (Outcome)
SNP	chr	effect_allele	other_allele	se	beta	pval	eaf	F	SNP	effect_allele	other_allele	se	beta	pval	eaf	SNP	effect_allele	other_allele	beta	se	pval	eaf	SNP	effect_allele	other_allele	se	beta	pval	eaf	SNP	effect_allele	other_allele	se	beta	pval	eaf	SNP	effect_allele	other_allele	se	beta	pval	eaf	SNP	effect_allele	other_allele	beta	se	pval
rs1000232	17	C	T	0.02	0.1	6.90001e-07	0.337	25	rs1000232	C	T	0.0082	-0.0007	0.9273	0.375	rs1000232	C	T	-0.0037	0.0086	0.6691	0.3775	rs1000232	C	T	0.0208	0.0019	0.9265	0.3937	rs1000232	C	T	0.0181	0.0007	0.9673	0.3583	rs1000232	C	T	0.0171	-0.0058	0.7347	0.4215	rs1000232	T	C	-0.1472	0.0544	0.006852
rs1016287	2	C	T	0.021	-0.1	5.80003e-07	0.689	22.6757	rs1016287	C	T	0.009	-0.0169	0.0602005	0.7323	rs1016287	C	T	-0.0166	0.0097	0.0851609	0.7352	rs1016287	C	T	0.0233	0.0252	0.2794	0.7394	rs1016287	C	T	0.0197	-0.0112	0.57	0.7288	rs1016287	C	T	0.0196	-0.0023	0.9067	0.752	rs1016287	T	C	0.0153	0.0565	0.7862
rs10871777	18	G	A	0.023	0.17	5.30029e-14	0.283	54.6314	rs10871777	G	A	0.0093	0.0115	0.2152	0.2487	rs10871777	G	A	0.0163	0.0099	0.1002	0.2491	rs10871777	G	A	0.0239	0.0081	0.7341	0.246	rs10871777	G	A	0.0205	0.0337	0.0996093	0.2483	rs10871777	G	A	0.0196	-0.0008	0.9685	0.2442	rs10871777	A	G	0.0327	0.0613	0.5932
rs12444979	16	T	C	0.03	-0.17	6.80002e-09	0.06	32.1111	rs12444979	T	C	0.0131	0.0071	0.5894	0.1319	rs12444979	T	C	0.0101	0.0142	0.4735	0.1315	rs12444979	T	C	0.0349	0.0341	0.3277	0.1362	rs12444979	T	C	0.0282	-0.0062	0.8254	0.1339	rs12444979	T	C	0.0323	-0.0056	0.8632	0.1313	rs12444979	T	C	-0.0534	0.0726	0.4616
rs12914773	15	A	G	0.019	0.099	2.39999e-07	0.562	27.1496	rs12914773	A	G	0.0081	0.0194	0.0169099	0.546	rs12914773	A	G	0.0187	0.0086	0.0299702	0.5388	rs12914773	A	G	0.0213	0.023	0.2805	0.5185	rs12914773	A	G	0.0178	0.0237	0.1829	0.5677	rs12914773	A	G	0.018	0.0302	0.0936095	0.4777	rs12914773	A	G	0.023	0.0526	0.6616
rs13130484	4	T	C	0.02	0.12	1.6e-09	0.424	36	rs13130484	T	C	0.0081	0.0112	0.1657	0.3963	rs13130484	T	C	0.0119	0.0085	0.1628	0.3937	rs13130484	T	C	0.0206	0.0342	0.0974092	0.3934	NA	NA	NA	NA	NA	NA	NA	rs13130484	T	C	0.0171	0.0486	0.00462402	0.3719	rs13130484	T	C	-0.0004	0.0523	0.9938
rs13401686	2	G	A	0.027	-0.24	1.29987e-19	0.125	79.0123	rs13401686	G	A	0.0106	-0.0085	0.4235	0.1694	rs13401686	G	A	-0.0075	0.0112	0.5039	0.1686	rs13401686	G	A	0.0278	-0.015	0.5891	0.1627	rs13401686	G	A	0.0234	0.0024	0.9173	0.1716	rs13401686	G	A	0.0234	0.0204	0.3836	0.1576	rs13401686	A	G	0.0515	0.0664	0.4377
rs1516725	3	C	T	0.03	0.19	1.2e-10	0.908	40.1111	rs1516725	C	T	0.0123	0.015	0.2211	0.8633	rs1516725	C	T	0.0212	0.013	0.1037	0.8624	rs1516725	C	T	0.0328	-0.001	0.976	0.8636	rs1516725	C	T	0.0266	0.0293	0.2695	0.8618	rs1516725	C	T	0.029	0.0036	0.9021	0.866	rs1516725	T	C	0.0817	0.0748	0.2747
rs17381664	1	C	T	0.019	0.1	7.59994e-08	0.425	27.7008	rs17381664	C	T	0.0092	0.0235	0.0107999	0.3804	rs17381664	C	T	0.0296	0.0099	0.00292799	0.3785	rs17381664	C	T	0.0249	0.0249	0.3171	0.3771	rs17381664	C	T	0.019	0.0153	0.4204	0.384	rs17381664	C	T	0.0229	0.0433	0.0587503	0.3819	NA	NA	NA	NA	NA	NA
rs2030323	11	C	A	0.024	0.13	5.19996e-08	0.783	29.3403	rs2030323	C	A	0.0105	0.0151	0.1512	0.7847	rs2030323	C	A	0.017	0.0115	0.1385	0.7841	rs2030323	C	A	0.0282	0.0369	0.1907	0.7756	rs2030323	C	A	0.0224	0.0278	0.2148	0.7815	rs2030323	C	A	0.026	0.0105	0.6876	0.7762	rs2030323	A	C	0.03	0.0629	0.6337
rs2112347	5	G	T	0.02	-0.1	3.69999e-07	0.381	25	rs2112347	G	T	0.0084	-0.0099	0.2377	0.4045	rs2112347	G	T	-0.0081	0.009	0.3644	0.4108	rs2112347	G	T	0.0215	0.0082	0.705	0.4218	rs2112347	G	T	0.0186	-0.0157	0.3984	0.3829	rs2112347	G	T	0.0176	0.022	0.2098	0.4525	rs2112347	T	G	0.072	0.054	0.1826
rs2207139	6	G	A	0.025	0.17	8.19974e-12	0.102	46.24	rs2207139	G	A	0.0101	0.021	0.0378704	0.1876	rs2207139	G	A	0.0226	0.0107	0.0350598	0.1896	rs2207139	G	A	0.0254	0.0412	0.1048	0.1991	rs2207139	G	A	0.0224	0.0199	0.3739	0.1852	rs2207139	G	A	0.021	-0.0069	0.743201	0.2067	rs2207139	A	G	-0.1314	0.0694	0.05827
rs2815752	1	A	G	0.02	0.11	4.79999e-09	0.65	30.25	rs2815752	A	G	0.0087	-0.0133	0.1249	0.6263	rs2815752	A	G	-0.009	0.0089	0.3127	0.6244	rs2815752	A	G	0.0227	-0.0196	0.3875	0.6428	rs2815752	A	G	0.0183	0.0095	0.6046	0.6238	rs2815752	A	G	0.0197	-0.0544	0.00582197	0.6551	rs2815752	A	G	0.0237	0.0524	0.6508
rs3732138	2	A	C	0.031	0.16	1.79999e-07	0.15	26.6389	rs3732138	A	C	0.0113	0.0129	0.2529	0.1378	rs3732138	A	C	0.0127	0.0121	0.2937	0.1382	rs3732138	A	C	0.0293	-0.018	0.5401	0.1379	rs3732138	A	C	0.0254	-0.018	0.4783	0.1369	rs3732138	A	C	0.0236	0.0332	0.1601	0.1402	rs3732138	A	C	0.0075	0.0767	0.9223
rs633715	1	C	T	0.024	0.16	2.60016e-11	0.267	44.4444	rs633715	C	T	0.01	-0.0008	0.9349	0.1976	rs633715	C	T	-0.0053	0.0107	0.6175	0.1979	rs633715	C	T	0.0256	-0.0071	0.7824	0.2004	rs633715	C	T	0.0222	0.0371	0.0949598	0.1947	rs633715	C	T	0.0209	-0.0427	0.04128	0.2067	rs633715	T	C	-0.0316	0.0661	0.6324
rs7138803	12	A	G	0.019	0.13	1.99986e-11	0.442	46.8144	rs7138803	A	G	0.0082	0.0052	0.5293	0.3639	rs7138803	A	G	0.0094	0.0088	0.2828	0.3618	rs7138803	A	G	0.0212	0.0386	0.0691895	0.3635	rs7138803	A	G	0.0181	0.0469	0.00973397	0.3686	rs7138803	A	G	0.0177	0.0234	0.1846	0.3549	rs7138803	A	G	-0.0432	0.0527	0.4126
rs7184597	16	C	T	0.022	-0.11	5.1e-07	0.729	25	rs7184597	C	T	0.0082	0.0045	0.5863	0.682	rs7184597	C	T	0.0024	0.0095	0.7987	0.6957	rs7184597	C	T	0.023	0.0128	0.58	0.707	rs7184597	C	T	0.0195	-0.0225	0.2485	0.6833	rs7184597	C	T	0.0198	0.0039	0.8449	0.7219	rs7184597	T	C	-0.1243	0.0554	0.02478
rs7527364	1	G	A	0.02	-0.1	4e-07	0.658	25	rs7527364	G	A	0.0083	-0.0001	0.9872	0.6066	rs7527364	G	A	-0.002	0.0088	0.8203	0.598	rs7527364	G	A	0.0208	-0.039	0.0608303	0.5894	rs7527364	G	A	0.0181	-0.0117	0.516699	0.6301	rs7527364	G	A	0.0174	0.0177	0.3087	0.5488	rs7527364	A	G	0.0396	0.0554	0.4756
rs7538571	1	A	T	0.024	0.12	1.89998e-07	0.237	25	rs7538571	A	T	0.0096	-0.0051	0.5944	0.2852	rs7538571	A	T	-0.0008	0.0103	0.9343	0.2954	rs7538571	A	T	0.0241	0.0099	0.680801	0.3284	rs7538571	A	T	0.0215	0.0023	0.9132	0.2609	rs7538571	A	T	0.0192	-0.0118	0.5363	0.3819	rs7538571	A	T	-0.1069	0.0643	0.09662
rs7989336	13	A	G	0.019	0.11	5.89997e-09	0.425	33.518	rs7989336	A	G	0.0078	0.0053	0.494	0.4922	rs7989336	A	G	0.0083	0.0083	0.3157	0.4959	rs7989336	A	G	0.0199	0.0022	0.9126	0.4963	rs7989336	A	G	0.0171	-0.0252	0.1401	0.4877	rs7989336	A	G	0.0165	0.0315	0.0566905	0.5001	rs7989336	A	G	0.071	0.0515	0.1675
rs8051591	16	G	A	0.019	0.29	3.80014e-51	0.448	232.964	rs8051591	G	A	0.0081	0.0113	0.1638	0.3823	rs8051591	G	A	0.0148	0.0088	0.0951393	0.3781	rs8051591	G	A	0.0213	0.0329	0.1228	0.3678	rs8051591	G	A	0.0177	0.0027	0.8804	0.3912	rs8051591	G	A	0.0181	0.0308	0.0888505	0.3456	rs8051591	A	G	0.0355	0.052	0.4949
