# Supplementary material for: Deciphering the Irregular Risk of Stroke Increased by Obesity Classes: A Stratified Mendelian Randomization Study
Source: Front Endocrinol (Lausanne). 2021 Dec 1;12:750999. doi: 10.3389/fendo.2021.750999 (PMC8671740; doi:10.3389/fendo.2021.750999)
Supplement: Supplementary file 3 [file Table_3.xlsx]

## Sheet: Sheet1
Obesity class III (Exposure)									Stroke (Outcome)							IS (Outcome)							LAS (Outcome)							CES (Outcome)							SVS (Outcome)							ICH (Outcome)
SNP	chr	effect_allele	other_allele	se	beta	pval	eaf	F	SNP	effect_allele	other_allele	se	beta	pval	eaf	SNP	effect_allele	other_allele	se	beta	pval	eaf	SNP	effect_allele	other_allele	se	beta	pval	eaf	SNP	effect_allele	other_allele	se	beta	pval	eaf	SNP	effect_allele	other_allele	se	beta	pval	eaf	SNP	effect_allele	other_allele	beta	se	pval
rs13104545	4	A	G	0.055	0.29	1.2e-07	0.194	27.8017	rs13104545	A	G	0.0104	0.0118	0.257	0.2252	rs13104545	A	G	0.0111	0.0123	0.2688	0.2243	rs13104545	A	G	0.0267	0.0194	0.4678	0.2278	rs13104545	A	G	0.0225	0.0253	0.2619	0.2351	rs13104545	A	G	0.0222	0.046	0.0385603	0.2164	NA	NA	NA	NA	NA	NA
rs1421085	16	C	T	0.035	0.37	3.90032e-26	0.448	111.755	rs1421085	C	T	0.0085	0.0071	0.4068	0.3763	rs1421085	C	T	0.009	0.0095	0.2892	0.3726	rs1421085	C	T	0.0217	0.0431	0.0468695	0.3684	rs1421085	C	T	0.0184	-0.0014	0.9402	0.3937	rs1421085	C	T	0.0189	0.0266	0.1606	0.3331	rs1421085	T	C	0.0097	0.0519	0.8511
rs2206277	6	T	C	0.052	0.27	2e-07	0.096	26.9601	rs2206277	T	C	0.0099	0.0213	0.0312997	0.2106	rs2206277	T	C	0.0104	0.0223	0.0325499	0.2139	rs2206277	T	C	0.0246	0.0478	0.0522902	0.2279	rs2206277	T	C	0.022	0.0143	0.515901	0.2033	rs2206277	T	C	0.02	-0.0136	0.4955	0.2429	rs2206277	T	C	0.1186	0.0669	0.07629
rs6703138	1	G	A	0.047	0.23	7.29995e-07	0.225	23.9475	rs6703138	G	A	0.0095	0.0003	0.9782	0.2833	rs6703138	G	A	0.01	0.0049	0.6233	0.2918	rs6703138	G	A	0.0237	0.0244	0.3037	0.3239	rs6703138	G	A	0.0212	0.0068	0.749701	0.2597	rs6703138	G	A	0.0189	-0.0051	0.7877	0.3751	rs6703138	A	G	0.1087	0.0643	0.09085
rs7973894	12	A	G	0.034	0.19	2.30001e-08	0.492	31.2284	rs7973894	A	G	0.0079	-0.0105	0.1824	0.4491	rs7973894	A	G	0.0084	-0.0067	0.4273	0.4459	rs7973894	A	G	0.0203	-0.0382	0.0602907	0.4399	rs7973894	A	G	0.0172	0.021	0.2219	0.4579	rs7973894	A	G	0.0169	0.0119	0.4812	0.4217	rs7973894	A	G	-0.048	0.0518	0.3539
